# Supplementary material for: Micro-dislodgement during transcatheter aortic valve implantation with a contemporary self-expandable prosthesis
Source: PLoS One. 2019 Nov 7;14(11):e0224815. doi: 10.1371/journal.pone.0224815 (PMC6837455; doi:10.1371/journal.pone.0224815)
Supplement: S1 File — (XLSX) [file pone.0224815.s001.xlsx]

## Sheet: Tabelle1
Nr	Sex	Age	Micro-dislodgement	Body mass index	EuroScore	Diabetes mellitus	Coronary heart disease	coronary artery bypass grafting	Previous Aortic surgery	Neurological disease	chronic obstructive pulmonary disease	atrial fibrillation	arterial hypertension	cerebrovascular artery disease	peripheral artery disease	hemoglobin	glomerular filtration rate	most calcified cusp	Perimeter	Area Anulus	Diameter anulus	left ventricular outflow tract	sinu-tubular junction	sinus of valsalvae	Time	fluoroscopy time	contrast agent	depth non-coronary cusp	depth left-coronary cusp	Stroke	acute kidney injury	Bleeding	Vascular	percutaneous closure device failure	aortic insufficiency	mean gradient	maximal gradient
1	1	79	1	23	23.5	1	0	0	0	0	0	1	0	1	0	12.6	68	0	73.5	414.9	22.1	1.94	24	31	104	22	120	8.5	3	0	0	0	0	0	0	4	5
2	0	86	2	24	36	1	3	1	0	0	0	1	1	1	0	10.4	57	1	89.8	586.3	27	2.3	32	39	59	11	85	1.7	7.8	0	0	0	0	0	1	10	22
3	1	90	1	24	31.4	1	3	1	1	0	0	0	0	1	0	12.8	68	0	72.5	396.4	23.1	2.27	31	39	104	18	90	4.2	5.1	0	0	0	0	0	0	4	8
4	0	81	1	18.4	52.9	0	3	1	0	0	0	0	0	1	1	13.4	10	0	74.2	402.8	22.6	3.07	26	29	161	34	190	5.1	5.5	0	0	0	0	0	0	3	4
5	0	83	1	33	18.5	0	2	1	0	0	0	0	1	1	0	13.5	29	0	74.5	433	23	2.96	25	26	78	11	150	7.2	12.6	0	0	0	1	0	0	9	18
6	0	86	1	19	18.2	0	1	1	0	0	0	0	0	1	0	9.4	78	0	73.3	507	24	2.84	27	35	78	22	70	13.9	15	0	0	0	0	0	0	6	11
7	1	87	1	22	19.1	0	0	0	0	0	0	0	0	1	0	13.4	49	1	63.3	313.2	18.5	1.73	24.6	27.4	100	41	115	3.5	0	0	0	0	0	0	0	6	10
8	1	55	1	39	42	0	2	1	0	0	0	0	0	1	1	10.7	37	3	74.6	412.4	21	3.01	22	24	100	22	105	4	3.8	0	0	0	0	0	0	10	23
9	0	79	1	24	19	0	3	1	0	0	0	1	0	1	0	13.9	72	0	85.1	510.6	25.5	3.16	28	30	101	15	80	6.9	6.8	0	0	0	0	0	0	5	9
10	0	88	1	26.8	55	0	3	1	0	0	0	0	1	1	0	8.1	23	1	83.1	523	25.8	3.45	28	33	109	19	140	0	6.6	0	0	0	1	0	0	8	14
11	0	80	2	26	32	0	2	1	0	0	0	1	1	1	1	14.1	58	1	83.9	533.5	26.1	2.98	29	35		20	150	5.4	5.6	0	0	0	0	0	1	4	6
12	0	81	2	24.7	54.8	0	3	1	0	0	0	1	1	1	1	13	25	1	89.1	578.7	27.1	3.32	38	41	79	18	80	4.8	6.1	0	0	0	0	0	1	7	12
13	0	79	1	28	23	0	2	1	0	0	0	0	0	1	0	12.6	77	0	80.7	511	25	2.76	30	30.4	203	27	80	5.3	4.2	0	0	0	0	0	0	13	19
14	0	82	1	20	15	1	1	1	0	0	0	0	0	1	0	10.7	87	2	67.2	344.9	21	2.94	23	28	176	65	215	10	10.1	0	0	0	0	0	0	3	4
15	1	81	2	35	18	1	0	0	0	0	0	0	1	1	0	14	74	1	77.3	475	24.3	3.2	27.9	33	89	16	120	8.6	5.9	0	0	2	0	0	0	17	28
16	1	89	1	18	21	0	3	1	0	0	0	0	1	1	0	13	57	3	78.3	448.9	23.9	3.3	33.5	36	93	16	130	8.2	9	0	0	0	0	0	0	4	7
17	0	80	1	26	14.2	1	3	1	0	0	1	0	0	1	1	13.5	56	1	54.1	352	21	3.05	25	29	90	19	75	1.6	1.8	0	0	0	0	0	0	7	13
18	0	88	1	24	50	0	0	0	0	0	1	1	0	1	0	11.8	70	2	76.1	447.8	23.9	4.18	28.6	28.2	151	35	220	6.5	9.9	0	0	0	0	0	0	7	13
19	1	69	2	35.2	17	0	0	0	0	0	0	1	0	1	0	14.7	31	0	79.7	423.5	23.2	5.82	31	44	141	23	200	4	10.1	0	0	0	0	0	0	4	8
20	1	95	1	33	27.4	0	3	1	0	0	0	0	1	1	0	10.9	32	2	74.6	428.4	23.4	4.04	26	31				6	8	0	0	0	0	0	0	6	11
21	1	85	1	19	18	0	1	1	0	0	0	0	1	1	0	11	52	0	72.9	412.4	22.9	3.37	29	35.5	131	40	150	7.8	6.6	0	0	0	1	0	0	2	4
22	0	73	1	26	5	0	2	1	0	0	0	0	0	1	0	11.4	87	1	68.6	367	22	3.58	22.7	26	91	15	95	5.9	6.7	0	0	0	0	0	1	10	22
23	1	82	1	25	16.5	0	0	0	0	0	0	0	0	0	0	11.3	47	0	62.5	298	19.6	2.54	22.9	26				6.2	8.3	0	0	0	0	0	0	8	13
24	0	81	1	24	8.4	0	0	0	0	0	0	0	0	1	0	12.4	53	0	88.1	584	27.8	4.05	26	35	68	10	80	12.3	12.6	0	0	0	0	0	0	10	22
25	0	82	1	25	23.1	1	3	1	0	0	1	0	0	1	0	11.5	78	3	65.3	350	21	2.87	26	30	146	21	160	7.2	5.4	1	0	0	0	0	0	11	17
26	1	85	1	30	37.8	0	2	1	0	0	0	0	1	1	0	11.9	41	1	65	396	21.7	3.1	24	29	60	9	25	6.2	8.1	0	0	0	0	0	0	16	24
27	1	85	1	27	28.5	0	2	1	0	0	0	0	0	1	0	9.9	48	0	70.7	380	22.2	3.9	29.2	36				6.4	6.1	0	0	0	0	0	1	6	8
28	0	88	2	34	40	0	2	1	0	0	1	0	0	1	1	14.2	28	2	75.3	531	21.1	3.68	30.1	36	91	24	140	6.1	6.2	0	1	0	0	0	0	6	10
29	0	78	1	25	10	0	2	1	0	0	0	1	0	1	0	13.6	78	1	72.2	408	21.9	2.24	20.7	29.4	89	15	200	9.8	11	0	0	0	0	0	0	6	11
30	1	83	1	29.4	28.1	0	0	0	0	0	0	0	0	1	0	11.4	51	1	75.1	403.7	22.7	3.33	33.3	31	124	15	140	2.2	7.9	0	0	0	0	0	0	6	10
31	0	91	1	21.8	90.2	0	2	1	0	0	0	1	0	1	1	8.2	36	2	70.7	370.2	21.7	3.73	23	27	175	32	200	5.2	4.6	1	0	0	0	0	0	4	7
32	1	81	2	25	15	0	3	1	1	0	0	0	0	1	0	14	66	2	81.2	492.8	25	4.48	30	35		27	160	3.7	7.5	0	0	0	0	0	0	7	16
33	1	87	2	28	49	0	3	1	0	0	0	0	1	1	0	12.1	19	0	73.5	461	24	4.78	32	33				3.9	3.7	0	1	0	0	0	0	6	10
34	0	80	1	41	13.2	1	1	1	0	0	0	0	1	1	0	13.8	65	1	58	254.7	18	3.17	22	29	120	18	150	2.2	1.2	0	0	0	0	0	0	10	19
35	0	83	2	22	28	1	0	0	0	0	0	0	0	1	0	7.9	61	1	75	450	23.5	4.01	26	36	155	29	110	1.3	5.4	0	0	0	0	0	0	8	14
36	0	76	1	19.3	34	0	1	1	0	0	1	0	1	1	1	13.9	89	2	76	411.7	22.9	3.46	29	39	137	39	160	2.6	3.6	1	0	0	0	0	0	11	19
37	0	85	1	21	17.2	0	0	0	0	0	0	0	0	1	0	9.9	36	1	74.2	395.2	22.3	2.9	28.1	28.7	104	23	130	3.5	8.5	0	0	0	0	0	0	6	10
38	0	91	2	30	18.2	0	3	1	0	0	0	0	0	1	0	18.9	46	0	69.9	382.1	22.1	3.82	24	26	120	24	180	1.8	3.8	0	0	0	0	0	0	17	28
39	0	72	1	33	81	1	3	1	1	0	0	1	0	1	1	9.2	16	0	71.6	371.5	21.7	4	21	30	105	11	110	8.6	9.8	0	0	1	0	0	0	5	19
40	1	76	1	35.2	19	0	0	0	0	0	0	0	0	0	0	15	73	3	64.1	313.7	20	2.52	25	30		27	150	5.6	9.6	0	0	0	0	0	0	13	27
41	0	78	2	26	28	1	3	1	0	0	0	1	1	1	1	10.6	87	2	76.3	442.7	23.7	3.73	31	40	91	20	125	3.6	6.6	0	0	0	0	0	0	4	7
42	0	89	1	27	14	0	1	1	0	0	0	1	0	1	0	11.7	60	2	69.5	372.3	21.8	2.65	30	32	118	25	190	2.1	4.6	0	0	0	0	0	1	3	5
43	0	85	1	27	57	0	1	1	0	0	0	0	0	1	0	11.9	34	1	72	405.4	22.7	3.49	25	29	82	22	120	0	3.4	0	0	0	0	0	1	15	27
44	0	80	1	19	28.5	0	3	1	0	0	0	0	0	1	0	14.9	33	1	71.4	386	22	4	26	27	110	26	90	3.4	3.2	0	0	0	0	0	0	5	8
45	0	73	2	29	12.6	1	0	0	0	0	0	0	1	1	0	16.2	39	2	63	276.1	18.7	2.31	26	31	109	22	110	6.2	7.2	0	0	0	0	0	0	6	15
46	0	79	1	36	18.6	0	2	1	0	0	0	1	0	1	0	12.6	58	1	66.1	316.7	20.1	2.77	24	28	75	17		12.9	10.9	0	0	0	0	0	0	8	10
47	1	74	1	24	16.3	0	1	1	0	0	0	1	0	1	1	12.4	60	0	62.8	305	21.3	2.86	21.5	27	104	10	130	11.4	12.9	0	0	0	0	0	0	6	11
48	1	63	1	26	7.3	0	0	0	0	0	0	0	0	0	0	10.6	84	1	74.2	416	23	4.12	28	31	88	15	140	8.4	10.6	0	0	0	0	0	0	5	8
49	0	78	1	20	20.1	0	1	1	0	0	0	0	0	1	0	11.5	46	1	70.2	360.4	21.4	3.64	29	33	163	29	240	4.2	6.5	0	0	1	0	0	0	7	12
50	1	82	1	24	44.6	0	1	1	0	0	0	1	0	1	0	9.8	55	0	69.3	379	21	2.74	23	27.3	145	24	130	8.5	7.7	0	0	0	1	1	0	4	11
51	0	88	1	24	27.8	0	1	1	0	0	0	0	0	1	0	11.2	34	1	80.1	501	25.8	4.4	30.5	30		20	90	5.9	8.8	0	0	0	1	0	0	8	16
52	0	83	1	32	26	1	0	0	0	0	0	0	0	1	0	10.6	19	1	76.2	458	23	2.68	26	25	95	17	120	6.9	8.4	0	0	0	0	0	0	9	18
53	0	83	1	38	39	0	3	1	0	0	0	1	0	1	0	9.6	37	1	80.9	485	23.6		29	28.2	85	16	140	4.2	5.3	0	0	0	0	0	0	6	11
54	1	76	2	22	8	1	3	1	0	0	0	0	1	1	1	15	51	0	69.4	338	20.7	3.64	27.5	28	87	19	200	11.8	8.3	0	0	0	0	0	0	4	7
55	0	83	2	25.8	43.4	0	3	1	1	0	0	0	0	1	0	12.1	39	1	104.8	820	32.3	6.66	26	37	84	18	120	3.5	3.6	0	0	0	0	0	0	3	6
56	0	86	1	20	11.4	0	0	0	0	0	0	0	0	1	0	13.3	68	1	68.2	361.2	20.4	3.33	26.3	30	118	25	100	5.2	5.2	0	0	0	0	0	0	2	5
57	0	76	2	34.5	8	0	1	1	0	0	0	0	0	1	0	13.9	66	1	87.1	552.9	26.5	5.14	30	36	111	10	100	5.8	8.6	0	0	0	0	0	1	13	25
58	0	81	1	28	71.7	0	1	1	0	0	0	0	0	1	0	12.6	44	0	80.5	481	24	4.87	26	27	120	17	100	10.2	9.5	0	0	0	0	0	0	8	11
59	0	81	1	25	21	0	3	1	0	0	0	1	0	1	0	12.8	82	2	76	446.8	24.2	4.02	27	31	93	23	100	6.2	6.1	0	0	0	0	0	0	13	19
60	0	83	2	26	20	0	0	0	0	0	0	0	0	1	1	10.9	47	1	81.6	513.7	25.8	3.9	18.3	37.5	95	20	110	6.9	7.3	0	0	0	0	0	0	7	15
61	0	84	1	23	29	0	0	0	0	0	0	1	0	1	0	9.8	55	1	71.8	387	21.3	2.68	25.8	24.3	115	15	85	4.6	7	0	0	1	1	0	0	5	9
62	0	78	1	25.3	16	0	0	0	0	0	0	0	0	0	0	11.9	64	3	82	506.2	25.4	4.13	27	35	121	19	150	6	8	0	0	0	0	0	0	10	16
63	0	90	2	28	45	0	0	0	0	0	1	0	0	1	1	10.1	59	3	82	509.6	25.5	4.11	27	36	112	19	150	4.4	6.4	0	0	1	1	0	0	4	7
64	0	76	1	32	28.7	0	1	1	0	0	0	1	0	1	0	13	29	3	79.7	499	25	4.07	27	34	165	32	140	3	5.1	0	0	0	0	0	0	7	13
65	0	86	1	30	62.1	0	2	1	0	0	0	0	1	1	0	11.1	60	1	74.1	418	23	4.01	25	31	95	19	80	6.4	8.8	0	0	0	1	0	0	2	4
66	0	90	1	26	41.9	0	1	1	0	0	0	1	1	1	0	14.9	46	1	62.8	310.8	19.9	3.22	24.5	28	102	12	90	8.1	5.3	0	0	0	0	0	0	1	6
67	1	86	1	23	11	0	3	1	0	0	0	0	1	1	0	10.9	77	2	74	416	23	3.92	26	28	84	11	100	13.7	12.8	0	0	0	0	0	0	5	10
68	1	77	1	25	20	0	1	1	0	0	0	0	0	1	0	14.7	86	0	68.1	349.5	21.1	2.91	25.6	30	116	19	160	1.3	5.7	0	0	0	1	0	0	5	20
69	0	83	2	25	10.3	1	3	1	0	0	0	0	1	1	0	9.4	76	3	74.7	440	24	3.71	28.5	30	56	11	80	4.6	6	0	0	0	0	0	0	6	11
70	0	56	1	21	57.6	1	3	1	1	0	0	0	0	1	1	14.5	71	2	74.9	421.7	23.9	5.51	23	33	153	32	180	5.7	7.6	0	0	0	0	0	0	7	11
71	1	82	1	26.2	15	0	1	1	0	0	0	0	0	1	0	7.3	36	1	69.3	370	22.3	3.61	24	31	123	19	107	13.2	12.9	0	0	0	0	0	0	7	12
72	1	74	1	22	26	0	0	0	0	0	0	0	0	0	0	13.2	66	3	67.2	350	21.4	3.12	23	29				2.9	4.6	0	0				1	7	13
73	0	87	1	23	19.2	1	1	1	0	0	0	0	1	1	1	10.4	63	0	76.3	516	25	4.45	32	27	90	30	80	3	7.1	0	0	0	0	0	0	10	15
74	0	82	1	21	29	0	3	1	1	0	0	0	1	1	0	11.5	34	2	80.4	483.2	23.7	4.77	28.8	33	100	30	220	6.2	8.5	0	0	0	1	0	1	5	9
75	1	79	2	23	37	0	3	1	0	0	1	1	1	0	1	10.8	83	0	75.8	439.5	22.4	3.32	27.6	32	150	13	170	9.4	8.6	1	0	0	0	0	0	8	14
76	0	88	1	24.1	26	0	3	1	1	0	0	0	1	1	0	13.9	45	2	72.1	393	23.2	3.13	28.4	35	127	24	130	5.1	6.5	0	0	0	0	0	0	11	19
77	0	84	1	32	24	0	0	0	0	0	0	1	1	1	0	14.7	50	1	71	382.3	20.5	3.52	25.8	26.7	12.2	37	90	2.9	4.9	1	0	0	0	0	0	8	13
78	0	86	1	30.1	43.9	0	0	0	0	0	1	1	0	1	0	10.8	33	1	84.6	560	26.8	4.31	29	33	115	22	155	9	7.8	0	0	0	0	0	0	6	15
79	1	54	1	27	12.6	0	1	1	0	0	1	0	0	1	0	14.2	102	0	64.1	309.8	19.9	2.49	20	25	105	18	170	11.7	7.4	0	0	0	0	0	0	7	10
80	0	85	1	20	22	0	0	0	0	0	0	0	0	1	1	9.5	22	3	71.7	400	22.3	2.98	27.3	29	84	15	150	7.6	7.8	0	0	1	1	0	0	13	24
81	1	79	2	29.3	10	0	0	0	0	0	0	0	0	1	0	14.8	67	1	74.1	430	23.1	2.4	28	33	87	18	120	11.9	10.1	0	0	0	0	0	0	9	13
82	0	60	2	34	5	0	3	1	0	0	0	1	0	1	1	13.2	90	1	74.1	434	23	3.88	24.7	33.3	128	18	254	4.7	5	0	0	0	0	0	0	12	26
83	0	83	1	26	28	1	1	1	0	0	0	0	0	1	0	9.5	53	0	73.7	460	23	3.85	25.1	31.6		21	100	4.1	7	0	0	0	0	0	0	5	11
84	0	85	1	25	43.2	1	0	0	0	0	0	0	0	1	0	12.5	42	2	77.7	425.5	23.3	2.44	31	28.3	119	16	130	7.2	8.3	0	0	0	0	0	0	11	14
85	1	79	2	34	24.3	0	1	1	0	0	0	0	0	1	1	15	74	1	76	460	23.8	3.97	24.7	32.6	91	20	165	3.4	8.4	0	0	0	0	0	0	17	24
86	0	82	2	32	28	1	1	1	0	0	0	1	0	1	1	13.5	32	0	72.3	405	23.8	3.75	24.8	30	86	19	150	7.1	8.6	0	0	0	0	0	0	8	14
87	0	82	1	31	25	1	1	1	0	0	0	1	1	1	0	11.2	76	1	70.7	457	24	4.01	26	31.3	60	16	120	3.5	4.5	0	0	0	0	0	0	8	13
88	0	80	1	32	11	0	0	0	0	0	0	0	0	1	0	11.1	31	0	74.3	430	22.8	3.55	29.6	33.4	121	33	80	3.3	5.7	0	0	0	0	0	0	5	6
89	0	79	1	37	27.5	1	3	1	1	0	1	0	0	1	0	13.6	46	1	75.8	440	24	3.59	28	32	140	22	100	9.1	7	0	0	0	0	0	0	10	16
90	0	76	1	29	6.2	0	2	1	0	0	0	0	0	1	0	11.5	53	0	66.9	343	21	2.02	27	35.3	80	14	90	4	5.1	1	0	0	0	0	0	9	14
91	0	86	1	26	20	0	2	1	0	0	0	0	0	1	0	12.3	34	0	73.1	412	23.8	2.88	24	32	143	17	105	5.7	6.2	0	0	0	0	0	0	14	21
92	0	82	2	22.9	28.6	0	2	1	0	0	0	0	1	1	0	14.3	59	1	80.9	490.1	25	4.73	31.3	32.1	121	29	180	10.2	6.7	0	0	0	0	0	0	7	16
93	0	78	1	31	23	0	0	0	0	0	0	0	1	1	0	9.7	25	1	68	347	20	2.82	23	27.3	120	15	100	5.9	3.4	0	0	0	0	0	0	5	8
94	1	66	1	27	30.3	0	1	1	0	0	0	1	0	1	0	11.1	24	0	72.2	392	20.3	4.59	30.3	29.5	90	15	90	7.4	11.7	0	0	0	0	0	0	7	14
95	0	81	1	35	21	0	3	1	0	0	0	1	1	1	0	13.5	47	0	78.7	459	24.2	4.17	26.6	26.1	100	10	120	7	11.8	0	0	0	0	0	0	6	10
96	1	77	1	36	29	1	3	1	0	0	0	1	0	1	0	12.5	30	2	65.9	342	21	3.25	26	27.7	99	17	80	0	4.5	0	0	0	0	0	1	20	28
97	0	56	2	23	44	0	3	1	1	1	1	0	0	1	0	12.5	15	1	77.9	530	25.5		27.5	36	126	23	120	7.7	9.9	0	0	0	0	0	1	7	16
98	0	75	1	32	19	1	2	1	0	0	0	1	0	1	0	11.7	77	2	75.5	442	25	2.8	27	33.3	81	20	75	6.4	8.8	0	0	0	1	0	0	9	16
99	1	87	1	20	37	0	3	1	0	0	0	0	0	1	0	12.5	41	0	68.8	356.5	21.3	3.09	23.6	26.3	104	21				0	0	0	1	0	0	6	11
100	0	80	2	28	23	1	3	1	1	0	0	0	1	1	0	13	76	0	81.8	526	25	4.03	30	36.7	130	11	75	4.2	6.2	0	0	0	0	0	0	9	16
101	0	78	2	28	38.1	1	3	1	1	0	0	0	1	1	1	12.1	56	2	75.6	433.4	23.9	5.16	26.8	27.8	163	32	220	10.5	10.1	0	0	0	0	0	0	11	22
102	1	78	2	30	38.9	2	2	1	0	0	1	1	0	1	1	11.3	38	0	76.5	450	23.9	3.85	17.7	35.9	88	13	90	6.4	8.6	0	0	0	0	0	0	9	14
103	1	82	1	37	15	1	1	1	0	0	0	1	1	1	0	11	61	2	69.6	380	21.1	3.41	36.7	32	110	14	100	0	2.2	0	0	0	0	0	0	10	22
104	0	78	2	26	18	0	3	1	1	0	0	0	1	1	0	13.9	51	2	78.1	469	23.8	4.72	27	28	118	27	170	5.1	7.5	0	0	0	0	0	0	5	6
105	0	85	1	17.6	17	0	0	0	0	0	0	0	0	0	0	12.1	91	3	76.8	460	24.3	4.41	29	33	85	23	170	6.8	6.8	0	0	0	1	0	0	5	9
106	0	83	2	30.1	11.6	0	1	1	0	0	0	0	1	1	0	13.4	97	3	75.7	596.3	23.9	3.88	24.5	28.5	134	20	115	6.8	7	0	0	1	0	0	0	5	9
107	1	80	1	22.6	26.3	1	0	0	0	0	0	1	1	1	0	12	87	2	71.9	400	22.3	3.01	32.7	39.1	123	37	105	9.8	6.7	0	0	0	0	0	0	7	14
108	1	85	1	24.4	44	0	3	1	0	0	0	1	0	1	0	12.6	51	2	80	490	25.2	3.78	31.5	33.4	120	20	115	4.9	3.6	0	0	0	1	0	0	11	20
109	0	71	1	29	7.6	1	0	0	0	0	0	0	0	1	1	9.8	31	1	64.9	319.5	19.5	3.75	20	30	98	18	75	2.5	5.7	0	0	2	1	1	0	5	10
110	0	75	1	22	80	1	0	0	1	0	0	0	1	1	0	9.9	40	0	75.9	430	23.2	4.37	26.1	32	116	24	170	4.8	5.6	0	0	0	1	1	0	5	19
111	1	83	1	24.9	18.5	0	1	1	0	0	0	0	0	1	0	14.2	70	1	79.8	490	25.4	5	26.2	28.8	100	19	190	5.5	10.3	0	0	0	0	0
112	0	82	1	17	22	0	0	0	0	0	0	1	0	1	1	14.7	59	2	71	397	21.5	2.91	28	30	127	29	85	2	4.5	0	0	0	0	0	0	5	8
113	0	77	1	23	30	0	0	0	0	0	0	0	1	1	0	13.7	78	0	80	500	25.4	4.51	33.1	34	115	25	120	5.1	7	0	0	0	0	0	0	2	4
114	0	76	1	29	32	1	1	1	1	0	0	1	1	0	0	12.4	79	1	77.9	530	25.5	3.11	27.5	36	106	9	60	4.2	6.9	0	0	0	0	0	0	6	13
115	0	85	1	19.5	15.4	0	3	1	0	0	0	0	1	0	1	10.5	30	1	66.1	390	20.7	2.75	29	33	120	18	100	4.8	7.4	0	0	0	0	1	0	5	11
116	1	87	1	26	43	0	0	0	0	0	0	1	0	1	1	14.3	54	0	68.5	359	19.5	2.31	24.9	26	77	10	100	6.9	6.5	0	0	0	0	0	0	3	6
117	1	86	1	26	32.3	1	2	1	0	0	0	0	1	1	0	14.5	64	2	72.7	413.4	22.4	4.9	26	31.5	138	54	200	11.5	13.1	0	0	0	0	0	0	8	15
118	0	83	1	26	10	0	3	1	0	0	0	0	0	1	0	10.5	82	1	77	460	23.9	2.8	25.7	31.5	103	9	160	2.9	3.3	0	0	0	0	0	0	4	8
119	0	80	1	22	13	0	0	0	0	0	0	0	0	1	0	11.7	48	3	77	464	25.4	3.69	25.9	29	140	20	204	5.2	7.4	0	0	0	0	0	0	5	11
120	1	84	2	23.2	50	1	3	1	0	0	0	0	0	0	0	13.4	54	3	72.7	492	25	4.48	28	36	79	9	80	10.3	11.6	0	0	0	0	0	1	7	16
121	1	78	2	30	17	0	3	1	0	0	0	1	0	1	0	13	81	0	77.7	470	24.8	3.91	30.1	39.6	88	17		1.5	10.9	0	0	0	0	0	0	5	12
122	0	78	1	24.3	13	1	2	1	0	0	0	1	1	1	1	11.7	54	2	70.6	383	22.1	3.34	25	24.5		31		4.5	6.7	0	0	1	0	0	0	5	9
123	0	78	2	36	25	0	0	0	0	0	0	1	0	0	0	8.7	68	0	77.6	470	24.3	3.62	30.4	37.1	222	34	160	2	5.4	0	0	0	1	0	0	10	27
124	0	83	1	32	33	1	1	1	0	0	1	0	1	1	0	12.2	45	1	75	490	24.5	4.56	30.5	37.3	185	58	200	5	7.2	1	0	0	0	0	0	3	10
125	1	75	1	22	5.8	1	0	0	0	0	0	1	1	1	0	14.9	91	0	73.9	410	22.1	3.72	28	34.5	69	10	70	7.4	10	0	0	0	0	0	0	14	26
126	0	74	1	21.6	5.5	0	0	0	0	0	0	0	0	1	0	12.8	86	1	72	410	22.5	3.39	23.7	31.7	90	11	135	6.2	5.6	0	0	0	0	0	0	11	21
127	1	87	1	21	33.3	0	3	1	0	0	1	0	1	0	0	11.8	77	0	77.1	460	23.7	5.06	28.6	30.2	125	5	150	7.9	7.8	0	0	0	0	0	1	10	17
128	0	84	1	27	27	0	3	1	0	0	0	0	1	1	0	7.6	2	0	71.2	400	22.1	2.58	28.3	30	100	25	120	1.5	7.1	0	0	0	0	0	0	5	8
129	0	79	1	27	23	1	3	1	0	0	0	1	0	1	0	9.2	36	2	68.2	359	19.3	3.04	28	27	100	13	80	0.6	5	0	0	0	0	0	0	8	17
130	0	80	2	29	31	0	3	1	0	0	1	0	0	1	1	11.7	73	0	74.3	501	25	2.65	28	31	20	3		4.1	5.5	0	0	0	0	0	0	8	12
131	0	79	1	25	11	0	0	0	0	0	0	0	0	1	0	12.6	71	1	62.3	300	19.2	2.53	26.7	30.5	105	13	95	1.6	6.4	1	0	0	0	0	1	5	12
132	1	77	2	27.8	26.7	0	3	1	0	0	0	0	1	1	0	11.9	37	0	72.3	410	22.1	3.76	30.7	35.4	120	37	110	0	3.2	0	0	1	0	1	0	17	32
133	0	81	1	38	25.5	1	3	1	0	0	0	0	1	1	0	13	39	1	75.7	448	24	4.04	28	31	105	32	100	10	9.8	0	0	0	0	0	0	6	12
134	0	78	1	30	7	0	2	1	0	0	0	0	0	1	0	14.5	61	3	65.6	330	21	2.51	30	33	75	16	100	0.7	2.9	0	0	0	0	0	0	5	7
135	0	82	1	24	15	1	0	0	0	0	0	0	0	1	0	11.7	54	1	65.4	330	19	2.5	24.5	29	52	16	130	4.9	3.2	0	0	0	0	0	0	8	12
136	0	82	1	34	22	1	0	0	0	0	0	1	1	1	0	11.6	48	2	76.9	455	23.3	3.57	28	30	141	26	130	4.3	9.5	0	0	0	0	0	0	4	6
137	0	82	2	23	33.6	1	3	1	0	0	0	0	1	1	1	12	53	2	73	459	24	5	33	28	65	16	70	5.8	8	1	0	0	0	0	0
138	0	89	1	32	60	0	2	1	0	0	0	0	1	1	0	9.5	55	0	68.6	370	21.4	3.28	24.2	30.7	82	23	150	4.8	7.7	0	0	0	0	0	0	0	8
139	0	73	1	41.8	23.6	0	2	1	0	0	0	0	1	1	0	14.8	54	3	67.1	340	20.2	2.89	26.4	31.2	100	33	140	7.4	8	0	0	0	1	1	0	8	15
140	1	85	1	28	17	1	3	1	0	0	0	1	1	1	0	13.6	43	1	74.9	431.2	21.9	4.51	28	31	74	17	85	10.8	12.6	0	0	0	0	0	0	8	14
141	0	87	1	31	62	0	3	1	0	0	0	1	1	1	1	16.1	28	0	67.8	360	20.6	3.25	25.8	27.8	83	18	105	1	4.8	0	0	0	0	0	1	8	12
142	1	72	2	36	9	1	1	1	0	0	0	1	0	1	0	11.9	75	0	76.4	440	22.8	3.92	27	35	114	28	150	11.5	13.8	0	0	0	1	0	0	5	8
143	1	82	2	22	68	0	3	1	1	0	1	1	1	1	0	13.6	84	3	78.4	530	25.5	4.64	28	35.3	120	36	125	5	5	0	0	0	1	1	0	3	6
144	0	81	2	29	18	0	3	1	0	0	0	1	0	1	1	16.6	45	0	74	431	23	3.71	29	34	170	25	100	5.3	7.2	0	0	0	0	0	0	10	14
145	0	84	1	33	27.2	1	0	0	0	0	0	0	0	1	0	11	17	1	71	387	23	3.09	23	30	155	27	120	3.6	5.7	0	0	0	0	0	0	11	22
146	0	76	1	26	19.6	0	0	0	0	0	0	1	0	1	0	14.1	54	2	75	474	23.5	3.98	29	33	100	22	105	4.3	6	0	0	0	0	0	0	10	18
147	0	96	1	25	44	0	2	1	0	0	0	0	0	1	1	9.5	24	0	68.4	370	21	3.64	27	28	100	20	120	7.4	5.6	0	0	1	0	0	1	6	11
148	0	83	1	29.2	15.4	1	0	0	0	0	0	0	0	1	0	12.2	51	0	70.9	390	22.4	3.79	24	31	72	16	140	3.9	4.1	0	0	0	0	0	1
149	0	83	1	27	25.9	0	0	0	0	0	0	0	0	1	0	11.1	48	1	73.5	420	23.4	3.37	26	31.8	110	21	135	5.9	6.9	0	0	0	0	0	0	6	8
150	0	78	2	24	18.8	0	2	1	0	0	0	0	1	1	0	12.3	85	3	81.5	518	25	4.41	27	25	120	30	140	5.8	3.9	0	0	0	0	0	0	8	14
151	0	82	2	29	26.7	0	3	1	0	0	0	0	0	1	0	15	40	0	75.2	443	23	4.04	27	36	130	18	100	6	8.2	0	0	0	0	0	0	13	22
152	0	81	1	39	56	0	3	1	1	0	0	0	1	1	1	15.1	13	0	73.4	412.1	22.9	3.36	25	34	107	21	120	2.8	6.1	0	0	0	0	0	0	9	22
153	0	81	1	29	21.9	0	0	0	0	0	0	0	0	0	0	12.8	68	1	70.2	417	22	3.59	30	34.7	87	18	120	9	8.2	0	0	0	0	0	0	9	13
154	0	86	2	23	32.2	0	3	1	0	0	0	0	0	1	0	11.6	74	1	77.8	467	25	4.21	29	36	100	12	100	7.9	11.6	0	0	0	0	0	0	5	11
155	0	88	1	26	20.2	0	1	1	0	0	0	0	0	0	0	12.8	81	1	69.3	396	23	3	28	32.7	70	32	80	0	3.7	0	0	0	0	0	0	4	13
156	1	78	1	24	60.3	0	0	0	0	0	0	0	1	1	0	12.3	12	1	80.4	491.8	23	3.41	33	33.7		26		5.8	5.1	0	0	0	0	0	0	7	10
157	0	78	2	28	28	1	3	1	0	0	0	1	0	1	0	10.9	38	1	74.8	429	21.7	3.69	26	34	113	21	80	4.4	6.7	0	0	0	0	0	0	9	15
158	1	81	1	29	27	0	0	0	0	0	1	0	0	1	1	13.2	57	0	76	423.6	21.1	2.53	27.1	31	60			4.5	6.6	0	0	0	0	0	0	9	20
159	0	89	2	23.4	71.9	0	3	1	0	0	0	0	1	1	0	11.5	10	0	80.3	510	25	4.28	27.1	33.1	135	26	150	6.2	5.7	0	0	0	0	0	1	7	13
160	0	82	1	19	49	0	0	0	0	0	0	0	0	0	0	9.9	35	0	62.1	300	19.3	2.89	27.1	29	78	16	75	4.3	8.3	0	0	0	0	0	0	9	14
161	1	81	2	27	6.2	0	1	1	0	0	0	0	0	1	0	13.2	79	1	81.3	522	25	5.02	29	33	100	25	120	4.9	4.5	0	0	0	0	0	0	5	8
162	0	81	1	27	14	0	0	0	0	0	0	0	0	0	0	15.2	84	1	68.8	360	21.3		29.6	33	81	116	75	1	9	0	0	0	0	0	0	12	19
163	0	78	1	41	13	0	1	1	0	0	0	0	0	1	0	11.6	54	2	67.1	353	21	2.95	25	32	168	31	140	3.3	4.9	0	0	0	0	0	0	7	12
164	1	78	1	22	26.2	0	0	0	0	0	0	0	0	1	0	10.5	49	0	75	483	23	4.1	22	35.3	90	21	90	3.6	4.8	0	0	0	0	0	1	5	10
165	0	86	1	24.1	71.6	1	1	1	0	0	0	0	1	1	0	9.9	27	1	76.9	452.1	23.6	3.62	26.4	28.4	110	25	100	9.2	7.1	0	0	0	0	0	0	1	1
166	1	88	1	24.2	46.2	0	3	1	0	0	0	0	0	1	0	11.5	44	1	63	280	19.7	2.53	25.8	32.3	107	16	150	1.6	3.3	1	0	0	0	0	0	5	11
167	0	81	1	32	41	1	1	1	0	0	1	0	1	1	0	12.3	43	2	80.8	500	25	4.21	26	34	70	11	150	6.2	6	0	0	0	0	0	0	16	28
168	1	84	1	18	30.2	0	2	1	1	0	0	0	1	1	1	11.9	43	1	79.7	490	24	4.64	29.5	36.8	165	20	120	11.5	11.9	0	0	0	0	0	3
169	0	82	2	23.7	33.3	0	0	0	0	0	1	1	0	0	1	8.5	48	1	78.7	476	24	3.69	29.4	32.3		15	125	6.2	8.6	0	0	0	0	0	0	4	7
170	1	78	1	29	15	0	2	1	0	0	0	1	0	1	0	13	87	1	68.6	380	22	3.07	25.4	29.1	106	26	130	5.1	0	0	0	0	0	0	0	12	20
171	0	74	2	21	18.4	0	2	1	0	0	0	1	0	1	1	8.3	78	3	68.2	413	23	3.25	24	34	90	10	150	5.4	5.3	0	0	0	0	0	0	8	18
172	1	83	1	21	31	1	0	0	0	0	0	0	1	1	0	7.5	18	3	78.7	485	25.6	4.01	23.8	28	53	13	110	6.4	5.9	0	0	0	0	0	0	10	20
173	0	82	1	36	24	1	3	1	0	0	0	1	0	1	0	10.7	40	1	70.9	390	22.1	3.12	24.2	30.1	93	21		2.5	3	0	0	0	0	0	0	6	16
174	1	77	2	27	31.5	0	3	1	1	0	1	0	0	1	1	12.1	41	0	78.9	473	24	3.24	29	38	100	13	120	3.3	3.4	0	0	0	0	0	0	11	24
175	0	77	1	26.6	19	0	1	1	0	0	0	1	0	0	0	13	81	1	68.4	360	21.5	3.5	25	31.5	96	13	125	4.2	5.1	0	0	0	0	0	0	11	19
176	1	85	1	22.3	29	0	0	0	0	0	0	1	0	1	0	11.8	19	3	74.1	430	23.1	3.54	26.5	29.4	100	24	100	5.3	7.6	0	0	0	1	1	0	10	16
177	0	92	1	30	65.9	0	3	1	0	0	0	0	0	1	0	13.5	48	0	81.3	502.3	25.3	4.56	25	34		25	205	5.7	8.1	0	0	0	0	0	1	5	13
178	0	82	1	21	16	0	2	1	0	0	0	0	1	1	0	13.5	53	2	78.9	470	23.1	5.27	27.4	39.3	80	10	60	4.5	5	0	0	0	1	0	1	8	13
179	0	83	1	24	59	1	0	0	0	0	0	0	1	1	0	10	13	2	71.6	396	22.7	3.33	27.3	32	157	24	150	3.2	6.6	0	0	0	0	0	1	3	9
180	1	72	1	30	4	0	0	0	0	0	0	1	0	1	0	13	73	3	75.7	440	23.7	4.26	25.8	33.9	160	25	200	3.5	4.4	0	0	0	1	0	1	9	18
181	0	81	1	23	8.4	1	0	0	0	0	0	1	0	1	0	11.9	45	0	75.9	445	22.7	4.04	27.6	28	125	27	100	6.2	6.4	0	0	0	0	0	0	9	17
182	0	71	1	45	8	1	3	1	0	0	0	0	0	1	0	12.6	84	3	79.9	498.4	26.4	4.27	27.1	32.3	130	19	100	6.1	8	0	0	0	0	0	0	12	22
183	1	81	2	37	47.2	1	3	1	0	0	0	1	1	1	0	9.5	71	1	77.4	535	25	4.58	32	38	60	13	80	10.2	11	0	0	0	0	0	0	10	18
184	0	84	1	32	24.1	1	2	1	0	0	0	1	1	1	0	12.3	32	1	77.8	463	24	3.84	28	34.1	127	26	160	8.9	8.6	0	0	0	0	0	1	3	12
185	0	86	2	23	33.5	0	3	1	0	0	1	1	0	1	1	15.3	63	1	78	477	24	4.17	32.5	34	100	16	160	8	5.2	0	0	0	0	0	0	9	13
186	0	82	1	49	34.9	0	1	1	0	0	0	1	1	1	1	12.1	32	3	85.5	562.5	26.8	4.19	30	35	105	22	115	3.4	4.1	0	0	0	0	0	0	11	22
187	1	90	1	23	22.5	0	3	1	0	0	0	0	1	0	0	12.7	48	0	70	430	23	3.55	24.5	33.3				8.3	6.3	0	0	0	0	0	0	4	6
188	1	90	1	23	72.4	0	1	1	0	0	0	0	0	1	0	8.4	37	0	69	369.1	21.7	3.26	25.9	27.3	165	44	140	2.1	4.5	0	0	0	0	0	0	5	9
189	0	86	1	27.6	34	0	2	1	0	0	1	1	0	1	1	13.4	60	1	66.7	340	21.2	2.79	24	30	90	22	110	4.9	2.8	0	0	1	0	0	0	4	8
190	0	80	1	30	49	1	3	1	1	0	1	0	0	1	0	8.6	10	0	63.9	380	21	2.97	32	33.3	120	32	70	9.8	4.3	0	0	0	0	0	0	6	7
191	0	80	1	19	20	0	1	1	0	0	0	1	0	1	0	11.3	33	1	76.6	453	23.4	3.24	26	35	120	22	120	6.7	6.4	0	0	0	0	0	1	10	16
192	0	79	2	29	16	0	3	1	0	0	0	1	0	1	1	12.5	33	2	80.7	512.4	24.3	4.16	31.4	30	79	13	85	6.6	5.7	0	0	0	0	0	0	17	35
193	1	82	1	32	20.5	0	0	0	0	0	0	0	0	1	0	14.4	53	3	73.8	415.1	23.5	3.57	28	31	111	25	270	5.3	6.1	0	0	0	0	0	0	9	17
194	1	78	1	28	14.9	1	3	1	0	0	0	0	1	1	0	11.1	72	3	64.9	346	21		27	33.3	50	27	150	3	4.8	0	0	0	0	0	0	9	16
195	0	72	2	27	16.5	0	3	1	0	0	0	1	0	1	1	12.8	79	1	71.3	402	22.4	3.39	26.2	30	94	15	80	4.9	7	0	0	0	0	0	0	5	10
196	0	82	2	28	20	0	0	0	0	0	0	1	0	1	0	13.6	94	1	72.7	406.6	22.3	3.42	26	31	127	23	150	3.7	4.4	0	0	0	0	0	0	17	32
197	0	80	1	23.7	21	1	2	1	0	0	0	0	1	1	0	7.4	49	2	78.9	240	23.5	3.86	30.1	31.1	80	22	160	5.6	7.3	0	0	0	0	0	0	2	4
198	0	91	1	19	40	0	3	1	0	0	0	1	1	1	0	12.6	54	0	67.7	355	21	2.91	26	32.7	100	18	100	3.2	5	0	0	0	0	0	0	6	12
199	0	83	1	44.3	41.8	0	2	1	0	0	0	1	0	1	0	13.6	38	1	71.9	510	24.6	5.27	27.8	31.5	119	29	115	8.4	6.6	0	0	0	0	0	1	8	14
200	0	79	1	28	29	0	2	1	0	0	0	0	0	1	0	12.6	53	0	63	308	19.4	2.49	25.7	25	84	20	120	0	4.4	0	0	0	0	0	1	7	10
201	0	76	1	25	33.7	0	3	1	1	0	0	0	0	1	1	10.6	76	0	67	346	21	4.13	22	32	80	10	100	5.6	6	0	0	0	0	0	0	12	20
202	0	80	2	28	25.2	1	0	0	0	0	0	1	1	1	0	12.8	67	0	76.1	444.7	22.7	2.17	28	35	70	16	100	5.4	6.5	0	0	0	0	0	2	5	10
203	1	86	1		33	0	1	1	0	0	0	0	0	0	0	11.2	65	1	66.6	344	19	3.24	32.8	31.6				5.8	7.2	0	0	0	2	0	0	8	14
204	0	86	1	23	18.2	0	0	0	0	0	0	0	0	1	0	11.4	51	1	74.8	430	23.7	3.35	32	34	91	21	145	6.3	4.4	0	0	0	0	0	0	6	9
205	1	79	1	32	17.5	0	3	1	0	0	0	0	0	1	0	12.5	89	1	65.1	383	22	2.73	25	26	90	24	140	4.8	7.2	0	0	0	1	0	1	10	20
206	0	79	1	25	7.5	0	1	1	0	0	0	0	1	0	0	12.9	72	0	80.6	518	25	4.27	31	34	54	12	100	5.2	6.5	0	0	0	0	0	0	11	19
207	0	86	1	25.4	24	0	3	1	0	0	0	1	1	1	0	11.8	37	3	62.3	290	19.2	2.61	22.1	30	109	18	100	3.4	4.9	0	0	0	0	0	0	6	14
208	0	84	1	24	27	1	3	1	0	0	0	1	0	1	0	11.4	19	0	78	473	26.2	4.51	26.5	33	80	18	155	5	8.9	0	0	1	0	0	0	8	14
209	0	87	1	19	12	0	1	1	0	0	0	0	0	1	0	12	82	1	76	450	24.6	2.02	28	27	92	19	150	5.2	7.6	0	0	0	0	0	0	4	7
210	0	73	1	28	53.7	1	3	1	1	0	0	0	0	1	0	11.7	30	3	73.1	400	22.2	4.54	27.7	32	70	14	110	4.8	8.4	0	0	0	0	0	0	2	4
211	0	81	1	24	35.3	0	1	1	0	0	0	0	0	1	0	11.4	61	2	79	490	24.9	3.78	35	30.8	179	46	175	5.9	6.6	0	0	1	1	0	0	7	10
212	1	73	1	25.1	49.6	1	3	1	0	0	0	1	1	1	0	8.6	39	0	77.6	474	24	4.66	24.5	30	116	26	170	7.4	8.9	0	0	2	1	0	1	8	20
213	0	84	2		50.2	1	3	1	0	0	1	0	1	1	0	10	10	1	74.9	483	26	3.27	24	30	119	20	95	6.5	9.9	0	0	0	0	0	0	2	4
214	0	70	2	22.5	9.1	0	0	0	0	0	0	1	0	0	1	15.3	84	0	74.4	432	23	3.06	26	31	120	44	150	6.8	8.5	0	0	0	0	0	0	10	16
215	1	87	1	22.6	37.1	0	1	1	0	0	0	1	1	1	1	11.9	60	1	67.9	421	25	3.86	25	31.3	70	20	200	1.2	2.5	0	0	0	0	0	0	9	18
216	0	84	2	26.5	8	0	1	1	0	0	0	0	1	1	0	15	80	1	77.2	450	22	4.17	31.2	37.4	96	32		1.6	4.1	0	0	0	0	0	0	6	17
217	0	86	1	23	17.2	0	3	1	0	0	0	0	0	1	0	9.7	79	1	66	334	19.5	3.15	24.5	25	107	21	120	7.1	6.6	0	0	0	0	0	0	5	10
218	0	78	1	31.1	11.5	0	0	0	0	0	0	0	0	1	0	13.3	54	3	72.2	414	22	3.75	29	34	133	13	140	3.7	8.1	0	0	0	0	0	0	10	18
219	0	83	1	24.5	40.8	0	2	1	0	0	0	1	0	1	0	13.7	60	0	64.8	330	20	2.15	24.7	28	79	13	100	3.3	4	0	0	0	0	0	0	7	10
220	0	85	1	29.8	41	0	3	1	0	0	0	0	1	1	0	10.5	46	0	75.9	442	23.2	3.19	29	35	100	11	100	2.1	4.7	0	0	0	0	0	0	5	9
221	1	83	2	28.1	38.4	0	3	1	0	0	0	1	0	1	1	12.2	10	1	78.3	461	25	3.83	34	34				11.1	9.4	0	0	0	0	0	0	11	23
222	0	80	1	26	65	0	3	1	0	0	1	0	0	1	1	12.2	68	1	64.5	320	19.7	2.67	22.1	29.6	72	20	111	4.7	6.5	0	0	0	0	0	0	4	8
223	0	84	1	25.4	32.5	0	0	0	0	0	1	0	0	1	0	11.7	56	0	70.6	390	22	3.15	23	27	111	14	110			0	0	0	0	0	0	13	26
224	0	82	1	19.3	28.8	0	2	1	0	0	0	1	0	1	0	9.6	36	0	64.3	310	18.7	2.95	26.8	31	123	19	104	2.2	4.4	0	0	0	0	0	0	10	16
225	0	88	2	25.4	39.8	0	2	1	0	0	0	0	0	1	1	9.5	49	3	81.6	513	25.3		29.2	20.9	91	17	100	4.9	7.7	0	0	0	0	0	0	6	11
226	0	80	2	25	22.9	0	0	0	0	0	0	1	0	1	0	11.3	58	1	79.4	480	24.2	5.13	29	36	145	38	120	3.9	4.6	0	0	0	1	0	0	17	30
227	1	85	1	25.4	18.2	0	0	0	0	0	0	1	0	1	0	13.8	60	2	72.4	403.3	23	3.54	30	32	109	19	140	6	4.2	0	0	0	0	0	0	4	8
228	0	86	2	30.5	23.5	0	2	1	0	0	0	0	0	0	1	12.3	48	2	77.6	460	24.6	4.22	27	37	119	21	130	3.1	3.9	0	0	0	0	0	0	12	19
229	1	81	1	28.3	35	0	2	1	0	0	0	0	1	1	0	10.2	81	1	73	400	22.6	4.14		37.6	102	27	315	6.4	8.5	0	0	0	0	0	0	7	15
230	1	78	2	23.5	5.1	0	0	0	0	0	0	0	0	1	0	14.5	72	1	72.3	466	25	3.76	31	34	95	22	140	4.9	5	0	0	0	0	0	0	5	8
231	0	80	1	22.3	47	0	3	1	0	0	0	0	1	0	1	13	86	1	73.8	469	23	2.7	34	40.7	110	14	70	3.7	5.9	0	0	0	0	0	0	16	28
232	0	86	1	16.9	20	0	3	1	0	0	0	0	0	1	0	11.6	84	1	75.3	257	13.5	3.79	26.5	33.2	116	22	115	5.5	4.7	0	0	0	0	0	0	8	13
233	1	70	1	23.6	34.2	0	0	0	0	0	1	1	0	1	1	13.6	90	0	65.7	330	20.6	3.13	22	28	90	17	160	3.8	6.8	0	0	0	0	0	0	3	5
234	0	81	2	35	11.3	0	3	1	0	0	0	0	0	1	1	11.2	41	3	77.8	470	24.4	3.81	27.4	33.6	102	32	120	1.3	4.1	0	0	0	0	0	0	8	11
235	0	87	1	29.3	40	1	3	1	0	0	0	1	0	1	0	8.1	77	2	70.1	370	21	3.39	25	30	132	27		3.4	5.5	0	0	0	0	0	0	4	5
236	1	74	2	26.6	32	0	3	1	0	0	0	0	1	1	0	12.5	48	1	81.3	507.1	23.4	5.01	30.1	33.5	86	11	150	10.1	9.1	0	0	0	0	0	0	3	6
237	1	82	2	39	38.7	1	3	1	0	0	0	1	1	1	0	13.1	55	1	82.6	526	25.9	5.45	31.4	34.2	130	36		10.3	10.9	0	0	0	1	1	1	3	6
238	1	81	1	25.4	68.3	0	0	0	0	0	0	0	0	1	0	12.7	31	1	73.9	460	26	3.77	30	33	116	16	120	6.9	5.8	0	0	0	0	0	0	11	20
239	0	85	2	28.3	13	0	1	1	0	0	0	0	1	1	0	11.7	35	1	75	434.3	21.1	3.06	26	32				3.7	3.7	0	0	0	0	0	0	8	18
240	1	83	2	25.5	25	0	3	1	0	0	0	0	1	1	0	13.4	60	3	89.2	600	27.5	5.4	31.5	41.3	100	38	300	6	7	0	0	0	0	0	0	6	11
241	0	70	2	30.9	19.7	1	3	1	1	0	0	1	0	1	1	13.8	68	1	86.1	590	27		31.5	40	150	24	120	6.7	8.2	0	0	0	0	0	1	9	15
242	1	86	2	30.3	25.6	1	1	1	0	0	0	1	0	1	0	10.6	25	0	87.9	600	27.1	2.82	30.4	30.4	170	50	280	11	5.4	0	0	0	0	0	0	16	30
243	0	75	2	26.7	54	0	3	1	0	0	0	1	1	1	0	13	54	0	88.6	582	29.5	4.89	29.8	30	125	19	125	4.8	4.4	0	0	0	0	0	0	9	18
244	1	80	2	24.5	20	0	0	0	0	0	1	0	0	1	0	14.6	64	2	81.2	528.5	25.7	2.46	31.7	41	85	18	100	7	7.7	0	0	0	1	0	0	11	19
245	0	79	2	23.8	30.9	0	2	1	0	0	1	0	1	1	1	14.8	62	2	81.5	510	25.6	3.3	28.4	37.2	148		180	5.8	2.8	0	0	1	0	0	1		18
246	1	79	2	25.5	34.7	0	3	1	0	0	0	0	1	1	0	10.2	59	0	82.5	525	26	2.98	27.2	30	76	14	85	7.5	5.9	0	0	0	0	0	0	10	23
247	1	86	1	32.9	47	0	1	1	0	0	0	1	1	1	0	12.8	55	0	83.8	550	25.3	2.1	27.6	32.9	185	28	135	11.5	11	0	0	0	0	0	0
248	0	79	1	28	36.5	0	0	0	0	0	1	1	0	1	1	13.4	10	1	87.6	590	27.5	4.81	30.1	41.3	96	24	100	5.3	2.8	0	0	1	0	0	1
249	1	71	2	21.1	35.6	0	0	0	0	0	0	1	0	1	1	13.8	74	3	84.9	540	26	5.68	27.5	40	80	14	85	7.1	9.2	0	0	0	0	0	0	7	11
250	0	78	2	25.6	43	1	0	0	0	0	0	1	0	1	0	13.4	54	3	82.5	520	26.1	5.2	26.7	30.6		17	65	5.8	7.2	0	0	0	0	1	0	7	11
251	0	85	2	23.5	43.1	1	3	1	0	0	0	1	0	1	0	13.5	72	3	82.8	580	26.5	5.23	30	37.3	60	10	74	5.2	5.1	0	0	0	0	0	0	6	12
252	1	69	1	34.9	30	1	1	1	0	0	0	0	0	1	0	11	31	0	82.2	520	25.2	5.16	24.8	16.8	85	14	120	9.1	9.4	0	1	0	1	0	0	18	33
253	0	76	2	22.7	18.3	1	3	1	1	0	0	0	0	1	0	15.9	74	1	81.9	529	25.6		27	35	151	9	125	8	5.9	0	0	0	1	0	0	2	3
254	0	74	2	33.5	18	1	0	0	0	0	0	1	0	1	0	15.1	89	2	82.5	634.7	25.3	5.24	37.5	20.9	130	21	150	4.7	5.6	0	0	0	1	0	0	11	25
255	0	79	2	21.4	51	0	3	1	0	0	0	1	1	1	0	10.6	9	0	87.9	590	28	6	32.8	21.8	89	16	85	7.6	7.7	0	0	0	1	0	0
256	0	86	2	25.9	13.8	1	2	1	0	0	0	0	0	1	0	14	68	0	89.4	630	27.5	5.18	30.5	19.3	100	29	120	7.8	5.9	0	0	0	0	0	1	9	14
257	1	71	2	25.1	71	0	3	1	1	0	0	1	0	1	0	9.2	51	1	83	550	27.1	5.31	27	19.4	115	23	130	5.1	5.7	0	0	0	1	0	0	5	10
258	0	87	1	29	18.2	1	1	1	0	0	0	1	1	1	1	8.4	22	2	82	560	27	4.22	34.5	38.7		17	80	2.2	3.8	0	0	0	0	0	0	9	17
